# Supplementary material for: Adjuvantation of an Influenza Hemagglutinin Antigen with TLR4 and NOD2 Agonists Encapsulated in Poly(D,L-Lactide-Co-Glycolide) Nanoparticles Enhances Immunogenicity and Protection against Lethal Influenza Virus Infection in Mice
Source: Vaccines (Basel). 2020 Sep 10;8(3):519. doi: 10.3390/vaccines8030519 (PMC7564367; doi:10.3390/vaccines8030519)
Supplement: Supplementary file 1 [file vaccines-08-00519-s001.zip]

Archive with 15 entries (14 files):
- Figure S1.jpg
- Figure S2.jpg
- Figure S4.jpg
- Figure S5.jpg
- Figure S6.jpg
- Fugure S3.jpg
- Supplementary tables 1,2,3.docx
- vaccines-918746-xml-sup/
- vaccines-918746-xml-sup/Figure S1.jpg
- vaccines-918746-xml-sup/Figure S2.jpg
- vaccines-918746-xml-sup/Figure S4.jpg
- vaccines-918746-xml-sup/Figure S5.jpg
- vaccines-918746-xml-sup/Figure S6.jpg
- vaccines-918746-xml-sup/Fugure S3.jpg
- vaccines-918746-xml-sup/Supplementary tables 1,2,3.docx
